# Supplementary material for: Transient Early Mechanical Loading Induces Hypertrophic Chondrocyte Differentiation of Human Mesenchymal Stromal Cells
Source: Cells. 2025 Nov 12;14(22):1773. doi: 10.3390/cells14221773 (PMC12651168; doi:10.3390/cells14221773)
Supplement: Supplementary file 1 [file cells-14-01773-s001.zip]

Archive with 1 entries (1 files):
- cells-3923820-supplementary.pdf
